# Supplementary material for: Evolution of almond genetic diversity and farmer practices in Lebanon: impacts of the diffusion of a graft-propagated cultivar in a traditional system based on seed-propagation
Source: BMC Plant Biol. 2018 Aug 6;18:155. doi: 10.1186/s12870-018-1372-8 (PMC6080396; doi:10.1186/s12870-018-1372-8)
Supplement: Supplementary file 2 — Table S1. Statistics associated with microsatellite loci. Na, total number of alleles; PIC, polymorphic information content; Ho, observed heterozygosity; He, unbiased expected heterozygosity; Fis, inbreeding index calculated based on a matrix of N individuals or G genotypes; f (Null), estimation of significant frequency of null alleles. (a) Cipriani et al. 1999; (b) Testolin et al. 2000; (c) Sosinski et al. 2000; (d) Dirlewanger et al. 2002; (f) Aranzana et al. 2002. * HW significance with Bonferroni correction (P < 0.01). Fis (N) values were calculated with all trees found including repeated clone genotype. Fis (G) values were calculated with only one individual per multi locus genotype (MLG). (XLS 28 kb) [file 12870_2018_1372_MOESM2_ESM.xls]

## Sheet: Table S1
Locus name	multiplex code	Size range (bp)	Na	PIC	Ho	He	Fis (N)	Fis (G)	f (Null)	f (Null) Halwani	f (Null) Khachabi
UDP96-001a	mp1	90-140	20	0.71	0.8	0.74	-0.08*	-0.03*	-	-	-
UDP98-409b	mp11	105-178	32	0.90	0.63	0.91	0.31*	0.33*	0.18	-	0.26
UDP97-401a	mp14	100-187	40	0.94	0.64	0.94	0.32*	0.29*	0.19	0.17	0.17
UDP98-408b	mp16	90-140	24	0.83	0.71	0.84	0.16*	0.15*	0.09	-	-
Pchgms1c	mp17	174-229	28	0.82	0.7	0.83	0.16*	0.17*	0.09	-	0.13
Pchgms3c	mp19	173-219	25	0.87	0.88	0.88	0.01*	0.04*	-	-	-
BPPCT001d	mp51	110-190	26	0.85	0.55	0.87	0.37*	0.36*	0.22	-	0.32
BPPCT007d	mp56	100-180	16	0.86	0.89	0.88	-0.02	0 .00	-	-	-
BPPCT017d	mp66	137-180	21	0.83	0.84	0.85	0.01*	0.02*	-	-	-
UDP96-018a	mp7	227-265	12	0.57	0.45	0.59	0.24*	0.22*	0.16	0.32	-
BPPCT025d	mp74	148-197	22	0.85	0.81	0.86	0.06*	0.12*	-	-	0.12
UDP96-003b	mp8	84-141	25	0.75	0.63	0.77	0.18*	0.16*	0.12	0.12	-
BPPCT036d	mp85	242-257	6	0.49	0.5	0.54	0.08*	0.18*	-	-	0.36
CPSCT018f	mp206	110-220	37	0.87	0.8	0.88	0.09*	0.14*	-	-	-
CPDCT045f	mp253	115-200	41	0.84	0.34	0.85	0.60*	0.54*	0.44	0.74	0.26
