# Supplementary material for: Evolution of almond genetic diversity and farmer practices in Lebanon: impacts of the diffusion of a graft-propagated cultivar in a traditional system based on seed-propagation
Source: BMC Plant Biol. 2018 Aug 6;18:155. doi: 10.1186/s12870-018-1372-8 (PMC6080396; doi:10.1186/s12870-018-1372-8)
Supplement: Supplementary file 3 — Table S2. Genotypic linkage disequilibrium for pairwise comparisons between loci conducted over different data sets without redundant MLGs. – data not available; The coefficient of correlation is indicated for P > 0.05. (XLS 45 kb) [file 12870_2018_1372_MOESM3_ESM.xls]

## Sheet: Table S2
Pairwise of loci	All individuals	Halwani	HB_Bi	HB_Fe	HB_NA	HB_Ze	HM_Am	HM_Ma	HM_Je	HN_Bc	HN_Bt	HS_DQ	HS_T a	Khachabi	KB_Ba	KB_Bi	KB_EM	KB_Ir	KB_KL	KB_Lu	KB_Sh	KN_As	KN_EQ	KS_Ba	KS_Bl	KS_Ch	KS_MJ	KS_T a
mp1 - mp11		0.10		0.61	0.67				0.61																	0.32
mp1 - mp14	0.05	0.08	0.94	0.67	0.56					0.46				0.05				0.46			0.35	0.74				0.28	0.27	0.40
mp1 - mp16		0.11	1.00	0.83	0.74	-		0.24	0.95	0.67		0.99		0.05							0.47	0.45	0.48			0.31	0.31	0.31
mp1 - mp17		0.10		0.95	0.84		0.59	0.29	0.99	0.79	0.55	0.91	0.71					0.67
mp1 - mp19		0.12	1.00	0.79	0.73		0.54		0.97	0.72	0.62	0.92	0.64	0.04							0.33		0.53					0.33
mp1 - mp206		0.10	0.99	0.94	0.82				0.68	0.88	0.65	0.99					0.21				0.36	0.45	0.42					0.38
mp1 - mp253	0.04	0.08	0.97					0.23			0.73										0.34
mp1 - mp51	0.04	0.10			0.58				0.70			0.92		0.04		0.35												0.33
mp1 - mp56	0.06	0.12	0.99		0.90				1.00	0.67	0.59	0.97		0.05				0.32	0.21	0.18			0.48				0.29	0.32
mp1 - mp66	0.05	0.09	0.93		0.65				0.84			0.96		0.04				0.43	0.21		0.39
mp1 - mp7	0.05	0.13	1.00	0.97	0.63	-				0.90	-			0.04					0.21		0.39					0.35	0.31	0.41
mp1 - mp74		0.13	1.00	0.97	0.83		0.69	0.27	1.00	0.71		0.99	0.78	0.04							0.37	0.47	0.46		0.32	0.27	0.41	0.36
mp1 - mp8	0.05	0.15	1.00	0.95	0.86	-			0.84	0.89	0.61	0.99		0.04					0.27		0.43					0.33
mp1 - mp85	0.06	0.12		0.94			0.54			0.70				0.05				0.49						0.26
mp11 - mp14		0.07		0.44	0.44		0.74									0.46	0.25						0.40		0.23	0.31		0.40
mp11 - mp206	0.04	0.12		0.64	0.63					0.62	0.47				0.23							0.36					0.34	0.38
mp11 - mp253	0.04			0.67										0.04	0.49	0.49		0.59							0.21
mp11 - mp51		0.10		0.75	0.48	1.00		0.29	0.38	0.68		0.64			0.54	0.54
mp11 - mp56	0.05	0.10		0.49	0.67	1.00			0.66	0.54		0.86		0.05											0.22		0.33
mp11 - mp66	0.04	0.09		0.52	0.46	1.00			0.61	0.70		0.60		0.04											0.20		0.39
mp14 - mp206	0.04	0.09		0.74	0.55			0.24	0.51	0.48	0.43			0.04														0.37
mp14 - mp253	0.03	0.08	0.99	0.65		1.00										0.32		0.35					0.55
mp14 - mp51	0.04	0.07		0.63	0.37				0.45		0.32			0.04		0.36			0.24
mp14 - mp56	0.05	0.08		0.56	0.62					0.38				0.05				0.44			0.40							0.37
mp14 - mp66	0.04	0.09	0.92	0.81	0.43					0.38	0.33	0.82	0.97	0.04		0.29		0.34		0.23			0.38
mp16 - mp11	0.04	0.15		0.62	0.74	-			0.70	0.74				0.04					0.21					0.23				0.48
mp16 - mp14		0.08		0.70	0.55	-		0.23		0.52				0.04			0.22				0.36				0.26			0.36
mp16 - mp17	0.04	0.09	1.00	0.92	0.76	-			0.80	0.86		0.62		0.05						0.22				0.22				0.43
mp16 - mp19	0.05	0.10		0.67	0.67	-			0.70	0.52	0.36	0.86	0.71	0.05			0.23				0.33	0.36	0.47		0.22			0.33
mp16 - mp206		0.10	1.00	0.94	0.72	-			0.56	0.81		0.99		0.04						0.25	0.36	0.45			0.20			0.44
mp16 - mp253	0.04	0.08		0.96		-								0.04							0.33	0.49				0.26	0.31
mp16 - mp51	0.04	0.12		0.88	0.53	-			0.95	0.81		0.88		0.04							0.36	0.52				0.32		0.32
mp16 - mp56	0.05	0.10	1.00	0.79	0.77	-			1.00	0.67		0.91		0.05				0.45										0.45
mp16 - mp66	0.05	0.09	0.99	0.84	0.56	-			0.73	0.75		0.94		0.05				0.37										0.34
mp16 - mp7		0.09		0.90	0.61	-	-				-										0.40					0.29
mp16 - mp74	0.06	0.09	0.99	0.94	0.68	-			0.95	0.69		0.99	0.94	0.06		0.38					0.39	0.30	0.41	0.19		0.25		0.34
mp16 - mp8	0.05	0.08	1.00	0.89	0.76	-	-		0.73	0.87	-	0.97		0.05						0.24	0.35					0.25
mp16 - mp85	0.07	0.12		0.88	0.52	-				0.65				0.05			0.33							0.26
mp17 - mp11	0.04	0.09		0.69	0.69			0.28	0.46	0.65		0.91															0.40
mp17 - mp14	0.04	0.08		0.74	0.58					0.54	0.25						0.25	0.50										0.40
mp17 - mp19		0.13		0.85	0.68			0.29	0.91	0.53	0.60	0.95	0.68					0.45
mp17 - mp206	0.04	0.12	0.99	0.98	0.83			0.25	0.52	0.83	0.34	0.91		0.04								0.36		0.20		0.29		0.42
mp17 - mp253		0.09									0.62					0.35		0.48						0.26
mp17 - mp51	0.04	0.09			0.65	0.99				0.75	0.46	0.91				0.36			0.21					0.19	0.24			0.40
mp17 - mp56	0.05	0.11	0.94	0.92	0.84			0.24	0.96	0.70	0.54	1.00		0.05	0.25	0.25		0.35								0.34		0.45
mp17 - mp66		0.07			0.73				0.67	0.68	0.49	0.87		0.04		0.28								0.21			0.34
mp17 - mp7	0.05	0.18	1.00	0.98	0.65	-		0.34		0.81	-			0.04
mp17 - mp74	0.04	0.12		0.97	0.70		0.66		0.99	0.71	0.42	0.91		0.04										0.21				0.48
mp17 - mp8		0.15	1.00	0.94	0.86	-			0.67	0.93	0.41	0.98						0.52		0.24	0.34			0.22
mp17 - mp85	0.06	0.10		0.92	0.52					0.65			0.89	0.06					0.25									0.59
mp19 - mp11		0.08		0.93	0.58		0.54			0.52		0.56														0.27		0.39
mp19 - mp14	0.04	0.08			0.54			0.26						0.04			0.23	0.36
mp19 - mp206		0.11		0.81	0.63					0.66	0.45	0.92		0.04							0.29	0.45			0.20		0.38	0.34
mp19 - mp253	0.04					1.00								0.05				0.52		0.27		0.48			0.22			0.37
mp19 - mp51	0.05	0.19		0.68	0.45			0.32	0.73			0.76		0.04							0.38	0.53	0.42				0.38
mp19 - mp56	0.06	0.12	0.95		0.74	1.00			0.90	0.72	0.41	0.92		0.05				0.32				0.37		0.19			0.35
mp19 - mp66	0.05	0.10	0.92		0.62				0.55	0.69	0.42	0.81		0.04				0.44							0.22			0.34
mp19 - mp7	0.06	0.12	0.99	0.94	0.58	-				0.92	-			0.05			0.26											0.33
mp19 - mp74	0.05	0.10	0.99	0.81	0.83		0.70		0.97	0.58	0.49	0.92	0.80	0.05		0.36		0.42			0.33							0.34
mp19 - mp8	0.04	0.15	0.99	0.94	0.67	-		0.26	0.55	0.89	0.82	0.90		0.04				0.39				0.40	0.40
mp19 - mp85	0.07	0.12		0.93	0.81		0.73			0.93			0.77	0.05			0.40		0.34		0.43
mp206 - mp253		0.16		0.89				0.25			0.65			0.04		0.38	0.22			0.23	0.32		0.50	0.21				0.43
mp51 - mp206	0.04	0.08			0.56		0.94		0.40		0.63	0.92	0.84	0.04		0.37	0.21	0.48				0.52						0.38
mp51 - mp253		0.08		0.96							0.82		0.99	0.04		0.37			0.25									0.40
mp51 - mp56	0.05	0.11	0.99		0.56				0.87	0.55	0.51	0.92	0.73	0.05			0.21	0.35							0.23			0.31
mp56 - mp206	0.05	0.11	0.99	0.90	0.82				0.63	0.64		0.97	0.69	0.05				0.45				0.37				0.33		0.38
mp56 - mp253	0.05	0.08				1.00					0.50		1.00	0.05				0.34			0.36				0.24
mp66 - mp206	0.04	0.17	0.97		0.38		0.48		0.48	0.61	0.61	0.96		0.04		0.31										0.26		0.33
mp66 - mp253	0.04	0.11	0.92	0.96										0.04		0.32		0.32			0.35							0.34
mp66 - mp51	0.04	0.10		0.91	0.47		0.95		0.52	0.73	0.66	0.82		0.04		0.33
mp66 - mp56	0.06	0.10	0.95		0.71	0.95			0.79	0.60	0.43	0.92		0.05				0.32								0.35	0.35
mp7 - mp11			-	0.88	0.49	-	-				-					0.43				0.23
mp7 - mp14	0.04	0.07		0.75	0.51	-					-		0.89	0.04														0.45
mp7 - mp206	0.04	0.14		0.97	0.71	-	0.88	0.30		0.86	-			0.04														0.51
mp7 - mp253						-					-			0.04								0.57		0.19	0.30	0.29		0.39
mp7 - mp51		0.08			0.44	-	1.00		0.47		-			0.05
mp7 - mp56	0.06	0.12			0.65	-				0.70	-			0.05
mp7 - mp66	0.04	0.08	0.97		0.38	-	0.95				-		0.94
mp7 - mp8	0.05	0.12	1.00	0.99	0.66	-				0.99	-			0.05										0.20	0.25	0.30
mp74 - mp11	0.04	0.09		0.61	0.62				0.61	0.50				0.05												0.25	0.30	0.43
mp74 - mp14	0.04	0.07		0.82	0.53					0.43				0.04
mp74 - mp206		0.09	0.98	0.97	0.66				0.68	0.71	0.44	0.99		0.05					0.22		0.32							0.41
mp74 - mp253	0.04	0.08	0.94	0.87										0.05							0.39		0.53	0.19			0.30	0.40
mp74 - mp51	0.04	0.09		0.91	0.54		0.98		0.70	0.58		0.92		0.04					0.23									0.41
mp74 - mp56	0.05	0.11	0.97		0.82				1.00	0.57		0.97		0.05		0.36		0.34				0.29						0.32
mp74 - mp66	0.05	0.09	0.89	0.89	0.84				0.84	0.55		0.96		0.05				0.38			0.34			0.22
mp74 - mp7	0.05	0.11	1.00	0.99	0.55	-				0.61	-			0.04			0.24							0.18		0.28	0.37	0.38
mp74 - mp8	0.05	0.11	1.00	0.98	0.71	-			0.84	0.76		0.99		0.05		0.31					0.34			0.20				0.31
mp74 - mp85	0.06	0.14		0.98	0.90		0.90	0.34		0.73				0.05							0.44							0.45
mp8 - mp11	0.04		-	0.91	0.67	-			0.61			0.80				0.42								0.23	0.22	0.27
mp8 - mp14	0.04	0.08	0.98	0.72	0.56	-				0.55			0.69				0.22			0.23	0.33			0.21	0.24	0.26
mp8 - mp206		0.09		0.95	0.90	-	0.55		0.48	0.91	0.43	0.99		0.04				0.46		0.27	0.39			0.26			0.35	0.44
mp8 - mp253		0.10		0.80		-		0.26			0.97							0.48		0.24	0.31			0.24				0.33
mp8 - mp51	0.04	0.14		0.88	0.59	-	1.00	0.25	0.52		0.90	0.93		0.04									0.34			0.28
mp8 - mp56	0.05	0.11			0.86	-			0.79	0.82	0.32	0.98		0.05				0.35		0.19	0.33
mp8 - mp66	0.05	0.09	0.97		0.38	-	0.42	0.22	1.00	0.67	0.47	0.94	0.97	0.05
mp85 - mp11		0.08		0.92	0.46					0.38
mp85 - mp14	0.05	0.07		0.72	0.43					0.47				0.05
mp85 - mp206	0.05	0.10		0.94	0.42					0.67
mp85 - mp253	0.05	0.08		0.82										0.05					0.30		0.40	0.55
mp85 - mp51	0.06	0.09		0.89					0.94										0.29		0.45							0.43
mp85 - mp56	0.07	0.11						0.30		0.65					0.24			0.43			0.55							0.46
mp85 - mp66	0.06	0.08		0.83										0.05				0.42			0.45				0.35
mp85 - mp7	0.07	0.14	-	0.99	0.52	-				0.89	-									0.25						0.46	0.55
mp85 - mp8	0.06	0.11	-	0.99	0.43	-				0.92										0.29
GLD% (G)	75	95	42	77	83	14	20	21	52	70	43	50	18	74	3	21	13	33	13	14	37	20	14	22	18	25	19	52
