# Supplementary material for: Evolution of almond genetic diversity and farmer practices in Lebanon: impacts of the diffusion of a graft-propagated cultivar in a traditional system based on seed-propagation
Source: BMC Plant Biol. 2018 Aug 6;18:155. doi: 10.1186/s12870-018-1372-8 (PMC6080396; doi:10.1186/s12870-018-1372-8)
Supplement: Supplementary file 5 — Table S3. Confidence intervals for Fis values at 95%. Fis calculated for sample size over 15 individuals (N) or genotypes (G). (XLS 25 kb) [file 12870_2018_1372_MOESM5_ESM.xls]

## Sheet: Table S3
Pop	Fis (N)	Fis (G)
Halwani	(-0.05 - 0.01)	(-0.04 - 0.04)
HB_Bi	(-0.28 - -0.04)	-
HB_Fe	(-0.59 - -0.17)	-
HB_NA	(-0.28 - -0.10)	(-0.17 - -0.06)
HB_Ze	(-0.53 - -0.23)	-
HM_Am	(-0.45 - -0.18)	(-0.42 - -0.16)
HM_Ma	(-0.58 - -0.37)	(-0.52 - -0.32)
HM_Je	(0.07 - 0.16)	(0.08 - 0.17)
HN_Bc	(-0.43 - -0.16)	(-0.41 - -0.08)
HN_Bt	(-0.17 - 0.02)	(-0.17 - 0.02)
HS_DQ	(-0.82 - -0.36)	-
HS_Ta	(-0.23 - 0.05)	-
Khachabi	(0.19 - 0.22)	(0.19 - 0.22)
KB_Ba	(0.17 - 0.27)	(0.17 - 0.27)
KB_Bi	(-0.04 - 0.09)	(-0.04 - 0.09)
KB_EM	(0.06 - 0.14)	(0.06 - 0.14)
KB_Ir	(-0.06 - 0.14)	(-0.06 - 0.14)
KB_KL	(0.10 - 0.17)	(0.10 - 0.17)
KB_Lu	(0.06 - 0.16)	(0.06 - 0.16)
KB_Sh	(0.08 - 0.22)	(0.08 - 0.22)
KN_As	(0.12 - 0.27)	(0.12 - 0.27)
KN_EQ	(0.12 - 0.26)	(0.12 - 0.26)
KS_Ba	(0.09 - 0.15)	(0.09 - 0.15)
KS_Bl	(0.08- 0.22)	(0.08- 0.22)
KS_Ch	(0.07 - 0.17)	(0.07 - 0.17)
KS_MJ	(-0.05 - 0.13)	(-0.05 - 0.13)
KS_Ta	(-0.01 - 0.15)	(0.06 - 0.18)
